# Supplementary material for: A new flexible plug and play scheme for modeling, simulating, and predicting gastric emptying
Source: Theor Biol Med Model. 2014 Jun 10;11:28. doi: 10.1186/1742-4682-11-28 (PMC4080776; doi:10.1186/1742-4682-11-28)
Supplement: Additional file 2 — Model prediction error for paired test. Calculated model prediction error for the paired test performed in volunteers 1, 15, 17 and 18, where good quality % 13C measurements were available. [file 1742-4682-11-28-S2.xlsx]

## Sheet: Sheet1
Title: Model prediction error for paired test
Calculated model prediction error for the paired test performed in volunteers 1, 15, 17 and 18, where good quality 13C measurements were available.
Patient number	Measured (min)				Estimated (min)		Error (min)
	Safflower		Placebo		Placebo		Placebo
	Thalf	Tlag	Thalf	Tlag	Thalf	Tlag	Thalf	Tlag
1	170	126	152	100	155	126	3	0
15	146	98	131	116	135	98	4	0
17	142	78	128	91	130	78	2	0
18	190	93	157	98	170	93	13	0
